# Supplementary material for: Neutrophils-to-Lymphocyte Ratio Is Associated with Progression and Overall Survival in Amyotrophic Lateral Sclerosis
Source: Biomedicines. 2022 Feb 1;10(2):354. doi: 10.3390/biomedicines10020354 (PMC8962424; doi:10.3390/biomedicines10020354)
Supplement: Supplementary file 1 [file biomedicines-10-00354-s001.zip]

Archive with 1 entries (1 files):
- biomedicines-1511317-supplementary.pdf
